# Supplementary material for: Angiopteris weimingii (Marattiaceae): a new endangered fern species from southern Yunnan, China, revealed by morphology and phylogeny
Source: PhytoKeys. 2026 Feb 2;270:191–202. doi: 10.3897/phytokeys.270.179399 (PMC12887580; doi:10.3897/phytokeys.270.179399)
Supplement: XML Treatment for Angiopteris weimingii [file phytokeys.270.179399-treatment1.xml]

<!DOCTYPE tp:taxon-treatment
  PUBLIC "-//TaxonX//DTD Taxonomic Treatment Publishing DTD v0 20100105//EN" "tax-treatment-NSO.dtd">
<tp:taxon-treatment xmlns:tp="http://www.plazi.org/taxpub"><tp:treatment-meta><kwd-group><label>Taxon classification</label><kwd>
              <named-content content-type="kingdom">Plantae</named-content>
            </kwd><kwd>
              <named-content content-type="order">Marattiales</named-content>
            </kwd><kwd>
              <named-content content-type="family">Marattiaceae</named-content>
            </kwd></kwd-group><mixed-citation publication-type="journal"><person-group><name><surname>Jiang</surname><given-names>Li-Ju</given-names></name><name><surname>Zhao</surname><given-names>Jing</given-names></name><name><surname>Ma</surname><given-names>Dan-Ni</given-names></name><name><surname>Li</surname><given-names>Jian-Wu</given-names></name><name><surname>Zhou</surname><given-names>Xin-Mao</given-names></name><name><surname>Wang</surname><given-names>Jia-Guan</given-names></name><name><surname>He</surname><given-names>Zhao-Rong</given-names></name></person-group><article-title><italic><tp:taxon-name><tp:taxon-name-part taxon-name-part-type="genus" reg="Angiopteris">Angiopteris</tp:taxon-name-part> <tp:taxon-name-part taxon-name-part-type="species" reg="weimingii">weimingii</tp:taxon-name-part></tp:taxon-name></italic> (<tp:taxon-name><tp:taxon-name-part taxon-name-part-type="family" reg="Marattiaceae">Marattiaceae</tp:taxon-name-part></tp:taxon-name>): a new endangered fern species from southern Yunnan, China, revealed by morphology and phylogeny</article-title><source>PhytoKeys</source><day>02</day><month>02</month><year>2026</year><volume>270</volume><fpage>191</fpage><lpage>202</lpage><pub-id pub-id-type="doi">10.3897/phytokeys.270.179399</pub-id></mixed-citation></tp:treatment-meta><tp:nomenclature><tp:taxon-name><object-id xmlns:xlink="http://www.w3.org/1999/xlink" content-type="arpha" xlink:type="simple">6574177C-CBDE-569C-9B18-EE49FDE804A1</object-id>
                		<tp:taxon-name-part taxon-name-part-type="genus" reg="Angiopteris">Angiopteris</tp:taxon-name-part> <tp:taxon-name-part taxon-name-part-type="species" reg="weimingii">weimingii</tp:taxon-name-part>
                	
                		<object-id xmlns:xlink="http://www.w3.org/1999/xlink" content-type="ipni" xlink:type="simple">urn:lsid:ipni.org:names:77376164-1</object-id>
                	</tp:taxon-name><tp:taxon-authority>L.J.Jiang &amp; Z.R.He</tp:taxon-authority><tp:taxon-status xmlns:xlink="http://www.w3.org/1999/xlink" xlink:type="simple">sp. nov.</tp:taxon-status><xref ref-type="fig" rid="F2">Fig. 2</xref></tp:nomenclature><tp:treatment-sec sec-type="Type"><title>Type.</title><p>China • Yunnan: Lvchun County, Banpo Township, 26 May 2025, <italic>L.J. Jiang &amp; J.P. Shi JLJ</italic>-<italic>09-0359</italic> (Holotype: <abbrev xmlns:xlink="http://www.w3.org/1999/xlink" content-type="institution" xlink:title="Pteridophyte Herbarium of Yunnan University" xlink:type="simple">PYU</abbrev> JLJ-250526!; Isotype: HITBC C090370!).</p></tp:treatment-sec><tp:treatment-sec sec-type="Diagnosis"><title>Diagnosis.</title><p><italic><tp:taxon-name><tp:taxon-name-part taxon-name-part-type="genus" reg="Angiopteris">Angiopteris</tp:taxon-name-part> <tp:taxon-name-part taxon-name-part-type="species" reg="weimingii">weimingii</tp:taxon-name-part></tp:taxon-name></italic> (endemic to Yunnan) is most similar morphologically to <italic><tp:taxon-name><tp:taxon-name-part taxon-name-part-type="genus" reg="Angiopteris">A.</tp:taxon-name-part> <tp:taxon-name-part taxon-name-part-type="species" reg="itoi">itoi</tp:taxon-name-part></tp:taxon-name></italic> (endemic to Taiwan), but differs in the following key characters: taller plants (up to 2.5 m), pinnule apex with a short caudate tip (ca. 1 cm), sori positioned 2 mm from margin, mature spore color is yellow and possess a densely verrucate ornamentation. In contrast, <italic><tp:taxon-name><tp:taxon-name-part taxon-name-part-type="genus" reg="Angiopteris">A.</tp:taxon-name-part> <tp:taxon-name-part taxon-name-part-type="species" reg="itoi">itoi</tp:taxon-name-part></tp:taxon-name></italic> is shorter (ca. 1.5 m), pinnule apex with a long caudate tip (2–4 cm), mature spore color is white with clavate-echinate ornamentation. Phylogenetic analysis revealed that <italic><tp:taxon-name><tp:taxon-name-part taxon-name-part-type="genus" reg="Angiopteris">A.</tp:taxon-name-part> <tp:taxon-name-part taxon-name-part-type="species" reg="weimingii">weimingii</tp:taxon-name-part></tp:taxon-name></italic> is most closely related to <italic><tp:taxon-name><tp:taxon-name-part taxon-name-part-type="genus" reg="Angiopteris">A.</tp:taxon-name-part> <tp:taxon-name-part taxon-name-part-type="species" reg="involuta">involuta</tp:taxon-name-part></tp:taxon-name></italic>, yet <italic><tp:taxon-name><tp:taxon-name-part taxon-name-part-type="genus" reg="Angiopteris">A.</tp:taxon-name-part> <tp:taxon-name-part taxon-name-part-type="species" reg="weimingii">weimingii</tp:taxon-name-part></tp:taxon-name></italic> is notably larger (often exceeding 1.2 m), with a smooth stipe and retrograde false veins. However, <italic><tp:taxon-name><tp:taxon-name-part taxon-name-part-type="genus" reg="Angiopteris">A.</tp:taxon-name-part> <tp:taxon-name-part taxon-name-part-type="species" reg="involuta">involuta</tp:taxon-name-part></tp:taxon-name></italic> is typically under 1.2 m, has tuberculate stipes, lacks retrograde false veins, and possesses consistently enrolled fertile pinnae. Comparative morphology with related species is provided in Table <xref ref-type="table" rid="T2">2</xref>.</p></tp:treatment-sec><tp:treatment-sec sec-type="Description"><title>Description.</title><p><bold>Plants</bold> terrestrial, 120–250 cm tall. <bold>Rhizome</bold> stout, erect. <bold>Fronds</bold> clustered, once pinnate to bipinnate. <bold>Stipes</bold> 45–140 cm long, terete, 1–1.5 cm in diameter, smooth; densely covered with brown filamentous hairs when young (caducous), sparsely scaly with black, narrowly lanceolate scales (ca. 0.05–0.1 × 0.5–2 cm). <bold>Lamina</bold> up to 250 cm long. <bold>Pinnae</bold> once pinnate to bipinnate, pinna bases truncate or rounded, rarely cordate, margins crenate–serrulate and undulate, pinnule apex acute with a short caudate tip (ca. 1 cm). <bold>Venation</bold>: Veins simple or forked, bearing acroscopic false veins (ca. 0.5–2 mm long, never extending to sori position). <bold>Texture</bold> herbaceous, adaxially green, abaxially pale green when dry. <bold>Sori</bold> linear, 0.2–1.5 cm long, composed of 12–120 sporangia, positioned 2 mm from margin. <bold>Spores</bold> yellow, trilete; exospores densely tuberculate. The spore matures from May to July.</p></tp:treatment-sec><tp:treatment-sec sec-type="Etymology"><title>Etymology.</title><p>The specific epithet “<tp:taxon-name><tp:taxon-name-part taxon-name-part-type="genus" reg="Angiopteris"/><tp:taxon-name-part taxon-name-part-type="species">weimingii</tp:taxon-name-part></tp:taxon-name>” is designated in honor of Prof. Wei-Ming Chu, an esteemed Chinese pteridologist, in recognition of his contributions to the genus <italic><tp:taxon-name><tp:taxon-name-part taxon-name-part-type="genus" reg="Angiopteris">Angiopteris</tp:taxon-name-part></tp:taxon-name></italic>. The Chinese name is suggested as ‘维明观音座莲 (wei ming guan yin zuo lian)’.</p></tp:treatment-sec><tp:treatment-sec sec-type="Distribution and habitat"><title>Distribution and habitat.</title><p>Endemic to southern Yunnan (Lvchun County) and grows in rubber plantations understory along streams, alt. 270–350 m.</p></tp:treatment-sec><tp:treatment-sec sec-type="Conservation status"><title>Conservation status.</title><p>The species inhabits the understory of rubber plantations, where anthropogenic disturbance is extremely severe. Only one population (consisting of approximately 30 plants) is found in the wild. In accordance with the <xref ref-type="bibr" rid="B8">IUCN (2024)</xref> standards, the species is tentatively designated as <bold>Critically Endangered (<abbrev xmlns:xlink="http://www.w3.org/1999/xlink" xlink:title="Critically Endangered" xlink:type="simple">CR</abbrev>)</bold>, and further investigations in similar forests are still needed.</p></tp:treatment-sec><tp:treatment-sec sec-type="Additional specimens examined"><title>Additional specimens examined.</title><p>China • Yunnan: Lvchun County, Banpo Township, 26 June 2025, <italic>JLJ-09-0358-2</italic> (HITBC!); <italic>JLJ-25-0612</italic> (HITBC!).</p><sec sec-type="Keys to the species with fertile fronds in both once-pinnate and bipinnate laminae of Angiopteris in China and surrounding regions" id="sec10"><title>Keys to the species with fertile fronds in both once-pinnate and bipinnate laminae of <italic><tp:taxon-name><tp:taxon-name-part taxon-name-part-type="genus" reg="Angiopteris">Angiopteris</tp:taxon-name-part></tp:taxon-name></italic> in China and surrounding regions</title><table-wrap content-type="key" position="anchor" orientation="portrait"><table><tbody><tr><td rowspan="1" colspan="1">1</td><td rowspan="1" colspan="1">Sori short-linear, usually less than 5 mm long, marginal</td><td rowspan="1" colspan="1">
                      <bold>2</bold>
                    </td></tr><tr><td rowspan="1" colspan="1">–</td><td rowspan="1" colspan="1">Sori long-linear, usually more than 5 mm long, medial (on the veinlets)</td><td rowspan="1" colspan="1">
                      <bold>4</bold>
                    </td></tr><tr><td rowspan="1" colspan="1">2</td><td rowspan="1" colspan="1">Rhizome creeping. Sori ca. 3–4 mm long, positioned 3–4 mm from margin</td><td rowspan="1" colspan="1">
                      <bold>
                        <italic>
                          <tp:taxon-name><tp:taxon-name-part taxon-name-part-type="genus" reg="Angiopteris">A.</tp:taxon-name-part> <tp:taxon-name-part taxon-name-part-type="species" reg="sparsisora">sparsisora</tp:taxon-name-part></tp:taxon-name>
                        </italic>
                      </bold>
                    </td></tr><tr><td rowspan="1" colspan="1">–</td><td rowspan="1" colspan="1">Rhizome erect. Sori ca. 1 mm long, positioned 0.5–1 mm from margin</td><td rowspan="1" colspan="1">
                      <bold>3</bold>
                    </td></tr><tr><td rowspan="1" colspan="1">3</td><td rowspan="1" colspan="1">Stipe smooth; pinnules lanceolate</td><td rowspan="1" colspan="1">
                      <bold>
                        <italic>
                          <tp:taxon-name><tp:taxon-name-part taxon-name-part-type="genus" reg="Angiopteris">A.</tp:taxon-name-part> <tp:taxon-name-part taxon-name-part-type="species" reg="caudatiformis">caudatiformis</tp:taxon-name-part></tp:taxon-name>
                        </italic>
                      </bold>
                    </td></tr><tr><td rowspan="1" colspan="1">–</td><td rowspan="1" colspan="1">Stipe with transversely raised stripes; pinnules oblanceolate, apex abruptly acute with a short caudate tip</td><td rowspan="1" colspan="1">
                      <bold>
                        <italic>
                          <tp:taxon-name><tp:taxon-name-part taxon-name-part-type="genus" reg="Angiopteris">A.</tp:taxon-name-part> <tp:taxon-name-part taxon-name-part-type="species" reg="amamensis">amamensis</tp:taxon-name-part></tp:taxon-name>
                        </italic>
                      </bold>
                    </td></tr><tr><td rowspan="1" colspan="1">4</td><td rowspan="1" colspan="1">Rhizome erect</td><td rowspan="1" colspan="1">
                      <bold>5</bold>
                    </td></tr><tr><td rowspan="1" colspan="1">–</td><td rowspan="1" colspan="1">Rhizome ascending</td><td rowspan="1" colspan="1">
                      <bold>6</bold>
                    </td></tr><tr><td rowspan="1" colspan="1">5</td><td rowspan="1" colspan="1">Plants height not exceeding 150 cm; pinnae 4–9 pairs, pinnule apex attenuate, false veins absent or present; sori positioned 3–5 mm from margin, mature spores color is white with clavate-echinate ornamentation (Taiwan)</td><td rowspan="1" colspan="1">
                      <bold>
                        <italic>
                          <tp:taxon-name><tp:taxon-name-part taxon-name-part-type="genus" reg="Angiopteris">A.</tp:taxon-name-part> <tp:taxon-name-part taxon-name-part-type="species" reg="itoi">itoi</tp:taxon-name-part></tp:taxon-name>
                        </italic>
                      </bold>
                    </td></tr><tr><td rowspan="1" colspan="1">–</td><td rowspan="1" colspan="1">Plants height usually exceeding 150 cm, up to 250 cm; pinnae 8–13 pairs, pinnule apex acute, false veins short (ca. 0.5–2 mm, never reaching soral position); sori positioned 2 mm from margin, mature spores color is yellow with verrucose ornamentation (Yunnan)</td><td rowspan="1" colspan="1">
                      <bold>
                        <italic>
                          <tp:taxon-name><tp:taxon-name-part taxon-name-part-type="genus" reg="Angiopteris">A.</tp:taxon-name-part> <tp:taxon-name-part taxon-name-part-type="species" reg="weimingii">weimingii</tp:taxon-name-part></tp:taxon-name>
                        </italic>
                      </bold>
                    </td></tr><tr><td rowspan="1" colspan="1">6</td><td rowspan="1" colspan="1">Plants small, mature fronds usually &lt; 1 m; veins sparse, 5–6 per cm; leaf margins coarsely serrate; sori ca. 4 mm from margin</td><td rowspan="1" colspan="1">
                      <bold>
                        <italic>
                          <tp:taxon-name><tp:taxon-name-part taxon-name-part-type="genus" reg="Angiopteris">A.</tp:taxon-name-part> <tp:taxon-name-part taxon-name-part-type="species" reg="bipinnata">bipinnata</tp:taxon-name-part></tp:taxon-name>
                        </italic>
                      </bold>
                    </td></tr><tr><td rowspan="1" colspan="1">–</td><td rowspan="1" colspan="1">Plants large, mature fronds &gt; 1 m; veins dense, 8–10 per cm; leaf margins undulate or minutely serrate; sori ca. 1–2 mm from margin</td><td rowspan="1" colspan="1">
                      <bold>7</bold>
                    </td></tr><tr><td rowspan="1" colspan="1">7</td><td rowspan="1" colspan="1">Stipes smooth, petiole scales reddish brown; fertile pinnules flat; exospores with spiculose ornamentation</td><td rowspan="1" colspan="1">
                      <bold>
                        <italic>
                          <tp:taxon-name><tp:taxon-name-part taxon-name-part-type="genus" reg="Angiopteris">A.</tp:taxon-name-part> <tp:taxon-name-part taxon-name-part-type="species" reg="sugongii">sugongii</tp:taxon-name-part></tp:taxon-name>
                        </italic>
                      </bold>
                    </td></tr><tr><td rowspan="1" colspan="1">–</td><td rowspan="1" colspan="1">Stipes sparsely tuberculate, petiole scales black or dark brown; fertile pinnules with revolute margins (boat-shaped); exospores with densely tuberculate-spinose ornamentation</td><td rowspan="1" colspan="1">
                      <bold>
                        <italic>
                          <tp:taxon-name><tp:taxon-name-part taxon-name-part-type="genus" reg="Angiopteris">A.</tp:taxon-name-part> <tp:taxon-name-part taxon-name-part-type="species" reg="involuta">involuta</tp:taxon-name-part></tp:taxon-name>
                        </italic>
                      </bold>
                    </td></tr></tbody></table></table-wrap></sec></tp:treatment-sec><tp:treatment-sec><!--Section generated to contain objects referenced in tp:taxon-treatment.--><fig id="F2" position="float" orientation="portrait"><object-id xmlns:xlink="http://www.w3.org/1999/xlink" content-type="doi" xlink:type="simple">10.3897/phytokeys.270.179399.figure2</object-id><object-id xmlns:xlink="http://www.w3.org/1999/xlink" content-type="arpha" xlink:type="simple">C101CF2C-D939-5B19-A5F2-784F2076E799</object-id><label>Figure 2.</label><caption><p><italic><tp:taxon-name><tp:taxon-name-part taxon-name-part-type="genus" reg="Angiopteris">Angiopteris</tp:taxon-name-part> <tp:taxon-name-part taxon-name-part-type="species" reg="weimingii">weimingii</tp:taxon-name-part></tp:taxon-name></italic> L.J.Jiang &amp; Z.R.He. <bold>A</bold>. Cultivated individual (in <abbrev xmlns:xlink="http://www.w3.org/1999/xlink" content-type="institution" xlink:title="Xishuangbanna Tropical Botanical Garden" xlink:type="simple">XTBG</abbrev>). The red arrow indicates the pulvinate articulation at the stipe in pinnate fronds; <bold>B</bold>. Pinnate and bipinnate fertile fronds; <bold>C</bold>. Habitat; <bold>D</bold>. <tp:taxon-name><tp:taxon-name-part taxon-name-part-type="genus" reg="Pinna">Pinna</tp:taxon-name-part></tp:taxon-name> of a bipinnate frond; <bold>E</bold>. Pinnule; <bold>F</bold>. Leaf margin and retrograde false veins; <bold>G</bold>. Elongate linear sori; <bold>H</bold>. Mature sporangia; <bold>I</bold>. Erect rhizome; <bold>J</bold>. Pulvinate articulation at the middle-lower part of the stipe in pinnate fronds; <bold>K</bold>. Spores with densely verrucate ornamentation; <bold>L</bold>. Black scales on the stipe; <bold>M</bold>. <italic><tp:taxon-name><tp:taxon-name-part taxon-name-part-type="genus" reg="Angiopteris">A.</tp:taxon-name-part> <tp:taxon-name-part taxon-name-part-type="species" reg="weimingii">weimingii</tp:taxon-name-part></tp:taxon-name></italic> mature sporangia releasing yellow spores; <bold>N</bold>. <italic><tp:taxon-name><tp:taxon-name-part taxon-name-part-type="genus" reg="Angiopteris">A.</tp:taxon-name-part> <tp:taxon-name-part taxon-name-part-type="species" reg="itoi">itoi</tp:taxon-name-part></tp:taxon-name></italic> spores with clavate-echinate ornamentation; <bold>O</bold>. <italic><tp:taxon-name><tp:taxon-name-part taxon-name-part-type="genus" reg="Angiopteris">A.</tp:taxon-name-part> <tp:taxon-name-part taxon-name-part-type="species" reg="itoi">itoi</tp:taxon-name-part></tp:taxon-name></italic> mature sporangia releasing white spores (materials from Wulai, Taiwan Province).</p></caption><graphic xmlns:xlink="http://www.w3.org/1999/xlink" xlink:href="phytokeys-270-191_article-179399__-g002.jpg" id="oo_1525429.jpg" position="float" orientation="portrait" xlink:type="simple"><uri content-type="original_file" xlink:type="simple">https://binary.pensoft.net/fig/1525429</uri></graphic></fig><table-wrap id="T2" position="float" orientation="portrait"><label>Table 2.</label><caption><p>Morphological comparison of <italic><tp:taxon-name><tp:taxon-name-part taxon-name-part-type="genus" reg="Angiopteris">Angiopteris</tp:taxon-name-part> <tp:taxon-name-part taxon-name-part-type="species" reg="weimingii">weimingii</tp:taxon-name-part></tp:taxon-name></italic>, <italic><tp:taxon-name><tp:taxon-name-part taxon-name-part-type="genus" reg="Angiopteris">A.</tp:taxon-name-part> <tp:taxon-name-part taxon-name-part-type="species" reg="involuta">involuta</tp:taxon-name-part></tp:taxon-name></italic>, <italic><tp:taxon-name><tp:taxon-name-part taxon-name-part-type="genus" reg="Angiopteris">A.</tp:taxon-name-part> <tp:taxon-name-part taxon-name-part-type="species" reg="sugongii">sugongii</tp:taxon-name-part></tp:taxon-name></italic>, and <italic><tp:taxon-name><tp:taxon-name-part taxon-name-part-type="genus" reg="Angiopteris">A.</tp:taxon-name-part> <tp:taxon-name-part taxon-name-part-type="species" reg="itoi">itoi</tp:taxon-name-part></tp:taxon-name></italic></p></caption><table><tbody><tr><th rowspan="1" colspan="1">Characters</th><th rowspan="1" colspan="1">
                <italic>
                  <tp:taxon-name><tp:taxon-name-part taxon-name-part-type="genus" reg="Angiopteris">A.</tp:taxon-name-part> <tp:taxon-name-part taxon-name-part-type="species" reg="weimingii">weimingii</tp:taxon-name-part></tp:taxon-name>
                </italic>
              </th><th rowspan="1" colspan="1">
                <italic>
                  <tp:taxon-name><tp:taxon-name-part taxon-name-part-type="genus" reg="Angiopteris">A.</tp:taxon-name-part> <tp:taxon-name-part taxon-name-part-type="species" reg="involuta">involuta</tp:taxon-name-part></tp:taxon-name>
                </italic>
              </th><th rowspan="1" colspan="1">
                <italic>
                  <tp:taxon-name><tp:taxon-name-part taxon-name-part-type="genus" reg="Angiopteris">A.</tp:taxon-name-part> <tp:taxon-name-part taxon-name-part-type="species" reg="sugongii">sugongii</tp:taxon-name-part></tp:taxon-name>
                </italic>
              </th><th rowspan="1" colspan="1">
                <italic>
                  <tp:taxon-name><tp:taxon-name-part taxon-name-part-type="genus" reg="Angiopteris">A.</tp:taxon-name-part> <tp:taxon-name-part taxon-name-part-type="species" reg="itoi">itoi</tp:taxon-name-part></tp:taxon-name>
                </italic>
              </th></tr><tr><td rowspan="1" colspan="1">Frond</td><td rowspan="1" colspan="1">120–250 cm</td><td rowspan="1" colspan="1">60–120 cm</td><td rowspan="1" colspan="1">70–160 cm</td><td rowspan="1" colspan="1">50–150 cm</td></tr><tr><td rowspan="1" colspan="1">Stipe</td><td rowspan="1" colspan="1">45–140 cm, smooth</td><td rowspan="1" colspan="1">35–70 cm, slightly tuberculate</td><td rowspan="1" colspan="1">50–120 cm, smooth</td><td rowspan="1" colspan="1">30–80 cm, smooth</td></tr><tr><td rowspan="1" colspan="1">Rhizome</td><td rowspan="1" colspan="1">erect</td><td rowspan="1" colspan="1">ascending</td><td rowspan="1" colspan="1">ascending</td><td rowspan="1" colspan="1">erect</td></tr><tr><td rowspan="1" colspan="1">Laminae</td><td rowspan="1" colspan="1">Laminae once pinnate to bipinnate, pinnae 8–13 pairs, 8–45 × 2.5–5.5 cm, bases truncate or rounded, rarely cordate, margin crenulate, apex is abruptly acuminate with a short caudate tip (ca. 1 cm).</td><td rowspan="1" colspan="1">Laminae once pinnate to bipinnate, pinnae 5–7 pairs, 5–14 × 1.5–3 cm, bases cuneate, margin crenulate. The fertile leaf margins curl upward into a boat shape.</td><td rowspan="1" colspan="1">Laminae once pinnate to bipinnate, pinnae 5–12 pairs, 25–35 × 3–5.5 cm, bases cuneate, margin coarsely dentate.</td><td rowspan="1" colspan="1">Laminae once pinnate to bipinnate, pinnae 4–9 pairs, 26–34 × 3–5 cm, bases cuneate, margin undulate, apex is acuminate with a long caudate tip (2–4 cm)</td></tr><tr><td rowspan="1" colspan="1">False veins</td><td rowspan="1" colspan="1">present (0.5–2 mm)</td><td rowspan="1" colspan="1">absent (or obscure)</td><td rowspan="1" colspan="1">absent (or obscure)</td><td rowspan="1" colspan="1">obscure or present (longer than sori if present)</td></tr><tr><td rowspan="1" colspan="1">Sori</td><td rowspan="1" colspan="1">sori ca. 2 mm from margin, 0.2–1.5 cm, with 12–120 sporangia</td><td rowspan="1" colspan="1">sori ca. 1–2 mm from margin, ca. 0.2–0.8 cm, with 14–60 sporangia</td><td rowspan="1" colspan="1">sori ca. 1–2 mm from margin, ca. 0.2–1.2 cm, with 20–80 sporangia</td><td rowspan="1" colspan="1">sori medial, ca. 3–5 mm from margin, 0.2–1.2 cm, with 12–90 sporangia</td></tr><tr><td rowspan="1" colspan="1">Exospores</td><td rowspan="1" colspan="1">verrucose ornamentation</td><td rowspan="1" colspan="1">tuberculate-spinose ornamentation</td><td rowspan="1" colspan="1">spiculose ornamentation</td><td rowspan="1" colspan="1">clavate-echinate ornamentation</td></tr><tr><td rowspan="1" colspan="1">Distribution</td><td rowspan="1" colspan="1">Lvchun, Yunnan, China</td><td rowspan="1" colspan="1">Jiangcheng, Yunnan, China</td><td rowspan="1" colspan="1">Hekou, Yunnan, China</td><td rowspan="1" colspan="1">Lianhuachi and Wulai, Taiwan, China</td></tr><tr><td rowspan="1" colspan="1">References</td><td rowspan="1" colspan="1">This study</td><td rowspan="1" colspan="1">
                <xref ref-type="bibr" rid="B10">Jiang et al. 2025</xref>
              </td><td rowspan="1" colspan="1">
                <xref ref-type="bibr" rid="B26">Wang et al. 2021</xref>
              </td><td rowspan="1" colspan="1"><xref ref-type="bibr" rid="B22">Shieh 1970</xref>; <xref ref-type="bibr" rid="B7">Hsieh 2008</xref>; Guo 2020</td></tr></tbody></table></table-wrap></tp:treatment-sec><ref-list><ref id="B10"><mixed-citation xmlns:xlink="http://www.w3.org/1999/xlink" xlink:type="simple">Jiang L-J, Zhao J, Niu H-B, Zhou X-M, Wang J-G, He Z-R (2025) <italic><tp:taxon-name><tp:taxon-name-part taxon-name-part-type="genus">Angiopteris</tp:taxon-name-part> <tp:taxon-name-part taxon-name-part-type="species">involuta</tp:taxon-name-part></tp:taxon-name></italic> (<tp:taxon-name><tp:taxon-name-part taxon-name-part-type="family">Marattiaceae</tp:taxon-name-part></tp:taxon-name>), a new fern species from southern Yunnan, China: based on morphology and molecular data. Phytotaxa 732(1): 035–045. <ext-link xlink:href="10.11646/phytotaxa.732.1.3" ext-link-type="doi" xlink:type="simple">https://doi.org/10.11646/phytotaxa.732.1.3</ext-link></mixed-citation></ref><ref id="B26"><mixed-citation xmlns:xlink="http://www.w3.org/1999/xlink" xlink:type="simple">Wang T, Zhang G-L, Yan Y-H, Sun D-K, Shu J-P, Duan J-Q, Zhao G-H, Zhang G-S, Xiang J-Y, Wang K-L (2021) <italic><tp:taxon-name><tp:taxon-name-part taxon-name-part-type="genus">Angiopteris</tp:taxon-name-part> <tp:taxon-name-part taxon-name-part-type="species">sugongii</tp:taxon-name-part></tp:taxon-name></italic> (<tp:taxon-name><tp:taxon-name-part taxon-name-part-type="family">Marattiaceae</tp:taxon-name-part></tp:taxon-name>); a new diploid species with transitional morphology between <italic><tp:taxon-name><tp:taxon-name-part taxon-name-part-type="genus">Angiopteris</tp:taxon-name-part></tp:taxon-name></italic> (sen. str.) and <italic><tp:taxon-name><tp:taxon-name-part taxon-name-part-type="genus">Archangiopteris</tp:taxon-name-part></tp:taxon-name></italic>. Phytotaxa 516(3): 275–282. <ext-link xlink:href="10.11646/phytotaxa.516.3.6" ext-link-type="doi" xlink:type="simple">https://doi.org/10.11646/phytotaxa.516.3.6</ext-link></mixed-citation></ref><ref id="B22"><mixed-citation xmlns:xlink="http://www.w3.org/1999/xlink" xlink:type="simple">Shieh WC (1970) Two new species of ferns from Taiwan. Journal of Japan Botany 45: 161–165.</mixed-citation></ref><ref id="B7"><mixed-citation xmlns:xlink="http://www.w3.org/1999/xlink" xlink:type="simple">Hsieh TH, Chang YH, Chiou WL, Huang YM (2008) Chromosome numbers of five species of the <tp:taxon-name><tp:taxon-name-part taxon-name-part-type="family">Marattiaceae</tp:taxon-name-part></tp:taxon-name> in Taiwan. Taiwan Journal of Forest Science 234: 335–339.</mixed-citation></ref><ref id="B8"><mixed-citation xmlns:xlink="http://www.w3.org/1999/xlink" xlink:type="simple">IUCN (2024) Guidelines for using the IUCN red list categories and criteria. version 16. <ext-link xlink:href="https://www.iucnredlist.org/documents/RedListGuidelines.pdf" ext-link-type="uri" xlink:type="simple">https://www.iucnredlist.org/documents/RedListGuidelines.pdf</ext-link> [accessed 17.03. 2025]</mixed-citation></ref></ref-list></tp:taxon-treatment>
